# Supplementary material for: Vector Competence of Florida Culicoides insignis (Diptera: Ceratopogonidae) for Epizootic Hemorrhagic Disease Virus Serotype-2
Source: Viruses. 2021 Mar 5;13(3):410. doi: 10.3390/v13030410 (PMC7998304; doi:10.3390/v13030410)
Supplement: Supplementary file 1 [file viruses-13-00410-s001.zip]

Archive with 1 entries (1 files):
- viruses-1128231-supplementary.xlsx
