# Supplementary material for: Vector Competence of Florida Culicoides insignis (Diptera: Ceratopogonidae) for Epizootic Hemorrhagic Disease Virus Serotype-2
Source: Viruses. 2021 Mar 5;13(3):410. doi: 10.3390/v13030410 (PMC7998304; doi:10.3390/v13030410)
Supplement: Supplementary file 1 [file viruses-13-00410-s001.zip › viruses-1128231-supplementary.xlsx]

## Sheet: Data
Trial	Population	BloodTiter	BF_Date	Dead_Date	DPF	BodyPos	BodyTiter	LegPos	LegTiter	SalivaPos	SalivaTiter
1	BIR	5.05	2018-07-12	2018-07-19	7	Y	1.86737	Y	2.34855	N	NA
1	BIR	5.05	2018-07-12	2018-07-20	8	Y	1.96607	Y	2.36397	Y	1.34917
1	BIR	5.05	2018-07-14	2018-07-27	13	N	NA	NA	NA	NA	NA
1	BIR	5.05	2018-07-14	2018-07-19	5	Y	2.06786	Y	2.03393	N	NA
1	BIR	5.05	2018-07-14	2018-07-24	10	Y	1.4016	N	NA	NA	NA
1	BIR	5.05	2018-07-14	2018-07-20	6	Y	1.68538	Y	2.13263	Y	1.22579
1	BIR	5.05	2018-07-14	2018-07-18	4	Y	2.01234	Y	2.05861	N	NA
1	BIR	5.05	2018-07-14	2018-07-24	10	Y	2.28069	N	NA	NA	NA
1	BIR	5.05	2018-07-14	2018-07-19	5	Y	1.89204	Y	2.33621	Y	2.04935
1	BIR	5.05	2018-07-14	2018-07-19	5	Y	1.97841	Y	1.91055	N	NA
1	BIR	5.05	2018-07-14	2018-07-18	4	Y	2.11104	Y	2.40407	Y	2.876
1	BIR	5.05	2018-07-18	2018-07-19	1	Y	2.04935	NA	NA	NA	NA
1	BIR	5.05	2018-07-18	2018-07-19	1	Y	1.96607	NA	NA	NA	NA
1	BIR	5.05	2018-07-18	2018-07-21	3	Y	2.14497	Y	1.98766	Y	0.380629
1	BIR	5.05	2018-07-18	2019-07-22	4	Y	2.06786	Y	1.90746	N	NA
1	BIR	5.05	2018-07-18	2018-07-23	5	Y	2.28994	N	NA	NA	NA
1	BIR	5.05	2018-07-18	2018-07-21	3	Y	2.14497	Y	2.05552	N	NA
1	BIR	5.05	2018-07-18	2018-07-23	5	Y	2.06169	N	NA	NA	NA
2	Ocala	4	2018-09-25	2018-09-30	5	N	NA	NA	NA	NA	NA
2	Ocala	4	2018-09-25	2018-10-02	7	N	NA	NA	NA	NA	NA
2	Ocala	4	2018-09-25	2018-09-30	5	N	NA	NA	NA	NA	NA
2	Ocala	4	2018-09-25	2018-10-03	8	Y	1.17952	Y	1.91363	N	NA
2	Ocala	4	2018-09-25	2018-10-04	9	N	NA	NA	NA	NA	NA
2	Ocala	4	2018-09-25	2018-10-02	7	N	NA	NA	NA	NA	NA
2	Ocala	4	2018-09-25	2018-10-02	7	N	NA	NA	NA	NA	NA
2	Ocala	4	2018-09-25	2018-10-01	6	N	NA	NA	NA	NA	NA
2	Ocala	4	2018-09-25	2018-09-29	4	N	NA	NA	NA	NA	NA
2	Ocala	4	2018-09-25	2018-09-30	5	N	NA	NA	NA	NA	NA
2	Ocala	4	2018-09-25	2018-09-29	4	N	NA	NA	NA	NA	NA
2	Ocala	4	2018-09-25	2018-09-30	5	N	NA	NA	NA	NA	NA
2	Ocala	4	2018-09-25	2018-10-01	6	N	NA	NA	NA	NA	NA
2	Ocala	4	2018-09-25	2018-09-29	4	N	NA	NA	NA	NA	NA
2	Ocala	4	2018-09-25	2018-09-29	4	N	NA	NA	NA	NA	NA
2	Ocala	4	2018-09-25	2018-09-29	4	N	NA	NA	NA	NA	NA
2	Ocala	4	2018-09-27	2018-09-30	3	N	NA	NA	NA	NA	NA
2	Ocala	4	2018-09-27	2018-10-05	8	N	NA	NA	NA	NA	NA
2	Ocala	4	2018-09-27	2018-10-05	8	N	NA	NA	NA	NA	NA
2	Ocala	4	2018-09-27	2018-10-04	7	N	NA	NA	NA	NA	NA
2	Ocala	4	2018-09-27	2018-10-05	8	N	NA	NA	NA	NA	NA
2	Ocala	4	2018-09-27	2018-10-05	8	N	NA	NA	NA	NA	NA
2	Ocala	4	2018-09-27	2018-10-04	7	N	NA	NA	NA	NA	NA
2	Ocala	4	2018-09-27	2018-10-03	6	N	NA	NA	NA	NA	NA
2	Ocala	4	2018-09-27	2018-10-01	4	N	NA	NA	NA	NA	NA
2	Ocala	4	2018-09-27	2018-10-05	8	N	NA	NA	NA	NA	NA
2	Ocala	4	2018-09-27	2018-10-05	8	N	NA	NA	NA	NA	NA
2	Ocala	4	2018-09-27	2018-10-05	8	N	NA	NA	NA	NA	NA
2	Ocala	4	2018-09-27	2018-10-05	8	N	NA	NA	NA	NA	NA
2	Ocala	4	2018-09-27	2018-10-05	8	N	NA	NA	NA	NA	NA
2	Ocala	4	2018-09-27	2018-10-03	6	N	NA	NA	NA	NA	NA
2	Ocala	4	2018-09-27	2018-10-03	6	N	NA	NA	NA	NA	NA
2	Ocala	4	2018-09-27	2018-10-03	6	N	NA	NA	NA	NA	NA
2	Ocala	4	2018-09-27	2018-10-04	7	N	NA	NA	NA	NA	NA
2	Ocala	4	2018-09-27	2018-10-03	6	N	NA	NA	NA	NA	NA
2	Ocala	4	2018-09-27	2018-10-05	8	N	NA	NA	NA	NA	NA
2	Ocala	4	2018-09-27	2018-10-04	7	N	NA	NA	NA	NA	NA
2	Ocala	4	2018-09-27	2018-10-05	8	N	NA	NA	NA	NA	NA
2	Ocala	4	2018-09-27	2018-10-01	4	N	NA	NA	NA	NA	NA
2	Ocala	4	2018-09-27	2018-10-02	5	N	NA	NA	NA	NA	NA
2	Ocala	4	2018-09-27	2018-10-03	6	N	NA	NA	NA	NA	NA
2	Ocala	4	2018-09-27	2018-10-03	6	N	NA	NA	NA	NA	NA
2	Ocala	4	2018-09-27	2018-10-02	5	N	NA	NA	NA	NA	NA
2	Ocala	4	2018-09-27	2018-10-02	5	N	NA	NA	NA	NA	NA
2	Ocala	4	2018-09-27	2018-10-05	8	N	NA	NA	NA	NA	NA
2	Ocala	4	2018-09-27	2018-10-04	7	N	NA	NA	NA	NA	NA
2	Ocala	4	2018-09-27	2018-10-04	7	N	NA	NA	NA	NA	NA
2	Ocala	4	2018-09-27	2018-10-05	8	N	NA	NA	NA	NA	NA
2	Ocala	4	2018-09-27	2018-10-04	7	N	NA	NA	NA	NA	NA
2	Ocala	4	2018-09-27	2018-10-05	8	N	NA	NA	NA	NA	NA
2	Ocala	4	2018-09-27	2018-10-05	8	N	NA	NA	NA	NA	NA
2	Ocala	4	2018-09-27	2018-10-05	8	N	NA	NA	NA	NA	NA
2	Ocala	4	2018-09-27	2018-10-04	7	Y	1.37384	N	NA	NA	NA
2	Ocala	4	2018-09-27	2018-10-04	7	Y	2.90376	Y	1.07156	N	NA
2	Ocala	4	2018-09-25	2018-10-03	8	N	NA	NA	NA	NA	NA
2	Ocala	4	2018-09-25	2018-10-05	10	N	NA	NA	NA	NA	NA
2	Ocala	4	2018-09-25	2018-10-05	10	N	NA	NA	NA	NA	NA
2	Ocala	4	2018-09-25	2018-10-05	10	N	NA	NA	NA	NA	NA
2	Ocala	4	2018-09-25	2018-10-05	10	N	NA	NA	NA	NA	NA
2	Ocala	4	2018-09-25	2018-10-05	10	N	NA	NA	NA	NA	NA
2	Ocala	4	2018-09-25	2018-10-01	6	N	NA	NA	NA	NA	NA
2	Ocala	4	2018-09-25	2018-10-03	8	N	NA	NA	NA	NA	NA
2	Ocala	4	2018-09-25	2018-10-04	9	N	NA	NA	NA	NA	NA
2	Ocala	4	2018-09-25	2018-10-05	10	N	NA	NA	NA	NA	NA
2	Ocala	4	2018-09-25	2018-10-03	8	N	NA	NA	NA	NA	NA
2	Ocala	4	2018-09-25	2018-10-04	9	N	NA	NA	NA	NA	NA
2	Ocala	4	2018-09-25	2018-10-04	9	N	NA	NA	NA	NA	NA
2	Ocala	4	2018-09-25	2018-10-05	10	N	NA	NA	NA	NA	NA
2	Ocala	4	2018-09-25	2018-10-03	7	N	NA	NA	NA	NA	NA
2	Ocala	4	2018-09-25	2018-10-02	6	N	NA	NA	NA	NA	NA
3	Ocala	2.94	2018-09-18	2018-09-23	5	N	NA	NA	NA	NA	NA
3	Ocala	2.94	2018-09-18	2018-09-23	5	N	NA	NA	NA	NA	NA
3	Ocala	2.94	2018-09-18	2018-09-26	8	N	NA	NA	NA	NA	NA
3	Ocala	2.94	2018-09-18	2018-09-27	9	N	NA	NA	NA	NA	NA
3	Ocala	2.94	2018-09-18	2018-09-22	4	N	NA	NA	NA	NA	NA
3	Ocala	2.94	2018-09-18	2018-09-22	4	N	NA	NA	NA	NA	NA
3	Ocala	2.94	2018-09-18	2018-09-22	4	N	NA	NA	NA	NA	NA
3	Ocala	2.94	2018-09-18	2018-09-27	9	N	NA	NA	NA	NA	NA
3	Ocala	2.94	2018-09-18	2018-09-26	8	N	NA	NA	NA	NA	NA
3	Ocala	2.94	2018-09-18	2018-09-22	4	N	NA	NA	NA	NA	NA
3	Ocala	2.94	2018-09-18	2018-09-24	6	N	NA	NA	NA	NA	NA
3	Ocala	2.94	2018-09-18	2018-09-27	9	N	NA	NA	NA	NA	NA
3	Ocala	2.94	2018-09-18	2018-09-22	4	N	NA	NA	NA	NA	NA
3	Ocala	2.94	2018-09-18	2018-09-23	5	N	NA	NA	NA	NA	NA
3	Ocala	2.94	2018-09-18	2018-09-27	9	N	NA	NA	NA	NA	NA
3	Ocala	2.94	2018-09-18	2018-09-27	9	N	NA	NA	NA	NA	NA
3	Ocala	2.94	2018-09-18	2018-09-26	8	Y	2.14497	N	NA	NA	NA
3	Ocala	2.94	2018-09-18	2018-09-26	8	Y	1.54041	Y	1.42628	Y	1.17335
3	Ocala	2.94	2018-09-18	2018-09-24	6	N	NA	NA	NA	NA	NA
3	Ocala	2.94	2018-09-18	2018-09-27	9	N	NA	NA	NA	NA	NA
3	Ocala	2.94	2018-09-18	2018-09-26	8	N	NA	NA	NA	NA	NA
3	Ocala	2.94	2018-09-18	2018-09-24	6	N	NA	NA	NA	NA	NA
3	Ocala	2.94	2018-09-18	2018-09-22	4	N	NA	NA	NA	NA	NA
3	Ocala	2.94	2018-09-18	2018-09-25	7	N	NA	NA	NA	NA	NA
3	Ocala	2.94	2018-09-18	2018-09-27	9	N	NA	NA	NA	NA	NA
3	Ocala	2.94	2018-09-18	2018-09-26	8	N	NA	NA	NA	NA	NA
3	Ocala	2.94	2018-09-18	2018-09-23	5	N	NA	NA	NA	NA	NA
3	Ocala	2.94	2018-09-18	2018-09-22	4	N	NA	NA	NA	NA	NA
3	Ocala	2.94	2018-09-18	2018-09-24	6	N	NA	NA	NA	NA	NA
3	Ocala	2.94	2018-09-18	2018-09-26	8	N	NA	NA	NA	NA	NA
3	Ocala	2.94	2018-09-18	2018-09-26	8	N	NA	NA	NA	NA	NA
3	Ocala	2.94	2018-09-18	2018-09-27	9	N	NA	NA	NA	NA	NA
3	Ocala	2.94	2018-09-18	2018-09-26	8	N	NA	NA	NA	NA	NA
3	Ocala	2.94	2018-09-18	2018-09-27	9	N	NA	NA	NA	NA	NA
3	Ocala	2.94	2018-09-18	2018-09-25	7	N	NA	NA	NA	NA	NA
3	Ocala	2.94	2018-09-18	2018-09-26	8	N	NA	NA	NA	NA	NA
3	Ocala	2.94	2018-09-18	2018-09-27	9	N	NA	NA	NA	NA	NA
3	Ocala	2.94	2018-09-18	2018-09-27	9	N	NA	NA	NA	NA	NA
3	Ocala	2.94	2018-09-18	2018-09-27	9	N	NA	NA	NA	NA	NA
3	Ocala	2.94	2018-09-18	2018-09-27	9	N	NA	NA	NA	NA	NA
3	Ocala	2.94	2018-09-18	2018-09-26	8	N	NA	NA	NA	NA	NA
3	Ocala	2.94	2018-09-18	2018-09-26	8	N	NA	NA	NA	NA	NA
3	Ocala	2.94	2018-09-18	2018-09-27	9	N	NA	NA	NA	NA	NA
3	Ocala	2.94	2018-09-18	2018-09-27	9	N	NA	NA	NA	NA	NA
3	Ocala	2.94	2018-09-18	2018-09-27	9	N	NA	NA	NA	NA	NA
3	Ocala	2.94	2018-09-19	2018-09-25	7	N	NA	NA	NA	NA	NA
3	Ocala	2.94	2018-09-19	2018-09-22	3	Y	2.71561	N	NA	NA	NA
3	Ocala	2.94	2018-09-19	2018-09-27	9	N	NA	NA	NA	NA	NA
3	Ocala	2.94	2018-09-19	2018-09-23	4	Y	1.52498	N	NA	NA	NA
3	Ocala	2.94	2018-09-19	2018-09-23	4	N	NA	NA	NA	NA	NA
3	Ocala	2.94	2018-09-19	2018-09-23	4	N	NA	NA	NA	NA	NA
3	Ocala	2.94	2018-09-19	2018-09-25	6	N	NA	NA	NA	NA	NA
3	Ocala	2.94	2018-09-18	2018-09-26	7	N	NA	NA	NA	NA	NA
3	Ocala	2.94	2018-09-13	2018-09-22	9	N	NA	NA	NA	NA	NA

## Sheet: Microinjection Data
ID	Injection_Date	Death_Date	HC	DPI
1	2018-07-19	2018-07-21	N	NA
2	2018-07-19	2018-07-21	N	NA
3	2018-07-19	2018-07-21	Y	2
4	2018-07-19	2018-07-22	N	NA
5	2018-07-19	2018-07-22	Y	3
6	2018-07-19	2018-07-22	Y	2
7	2018-07-19	2018-07-22	Y	3
8	2018-07-19	2018-07-22	N	NA
9	2018-07-19	2018-07-22	N	NA
10	2018-07-19	2018-07-25	Y	3
11	2018-07-19	2018-07-22	N	NA
12	2018-07-19	2018-07-22	N	NA

## Sheet: EHDV-Screening
Pool #	Species	#/Pool	Positive?
1	insignis	50	N
2	insignis	50	N
3	insignis	50	N
4	insignis	50	N
5	insignis	50	N
6	insignis	50	N
7	insignis	50	N
8	insignis	50	N
9	insignis	50	N
10	insignis	50	N
11	insignis	50	N
12	insignis	50	N
13	insignis	50	N
14	insignis	50	N
15	insignis	50	N
16	insignis	50	N
17	insignis	50	N
18	insignis	50	N
19	insignis	50	N
20	insignis	50	N
21	insignis	50	N
22	insignis	50	N
23	insignis	50	N
24	insignis	50	N
25	insignis	50	N
26	insignis	50	N
27	insignis	50	N
28	insignis	50	N
29	insignis	50	N
30	insignis	50	N
31	insignis	50	N
32	insignis	50	N
33	insignis	50	N
34	insignis	50	N
35	insignis	50	N
36	insignis	50	N
37	insignis	50	N
38	insignis	50	N
39	insignis	50	N
40	insignis	50	N
41	insignis	50	N
42	insignis	50	N
43	insignis	50	N
44	insignis	50	N
45	insignis	50	N
46	insignis	50	N
47	insignis	50	N
48	insignis	50	N
49	insignis	50	N
50	insignis	50	N
51	insignis	50	N
52	insignis	50	N
53	insignis	50	N
54	insignis	50	N
55	insignis	50	N
56	insignis	50	N
57	insignis	50	N
58	insignis	50	N
59	insignis	50	N
60	insignis	50	N
61	insignis	50	N
62	insignis	50	N
63	insignis	50	N
64	insignis	50	N
65	insignis	50	N
66	insignis	50	N
67	insignis	50	N
68	insignis	50	N
69	insignis	50	N
70	insignis	50	N
71	insignis	50	N
72	insignis	50	N
73	insignis	50	N
74	insignis	50	N
75	insignis	50	N
76	insignis	50	N
77	insignis	50	N
78	insignis	50	N
79	insignis	50	N
80	insignis	50	N
81	insignis	50	N
82	insignis	50	N
83	insignis	50	N
84	insignis	50	N
85	insignis	50	N
86	insignis	50	N
87	insignis	50	N
88	insignis	50	N
89	insignis	50	N
90	insignis	50	N
91	insignis	50	N
92	insignis	50	N
93	insignis	50	N
94	insignis	50	N
95	insignis	50	N
96	insignis	50	N
97	insignis	50	N
98	insignis	50	N
99	insignis	50	N
100	insignis	50	N
101	insignis	50	N
102	insignis	50	N
103	insignis	50	N
104	insignis	50	N
105	insignis	50	N
106	insignis	50	N
107	insignis	50	N
108	insignis	50	N
109	insignis	50	N
110	insignis	50	N
111	insignis	50	N
112	insignis	50	N
113	insignis	50	N
114	insignis	50	N
115	insignis	50	N
116	insignis	50	N
117	insignis	50	N
118	insignis	50	N
119	insignis	50	N
120	insignis	50	N
121	insignis	50	N
122	insignis	50	N
123	insignis	50	N
124	insignis	50	N
125	insignis	50	N
126	insignis	50	N
127	insignis	50	N
128	insignis	50	N
129	insignis	50	N
130	insignis	50	N
131	insignis	50	N
132	insignis	50	N
133	insignis	50	N
134	insignis	50	N
135	insignis	50	N
136	insignis	50	N
137	insignis	50	N
138	insignis	50	N
139	insignis	50	N
140	insignis	50	N
141	insignis	50	N
142	insignis	50	N
143	insignis	50	N
144	insignis	50	N
145	insignis	50	N
146	insignis	50	N
147	insignis	50	N
148	insignis	50	N
149	insignis	50	N
150	insignis	50	N
151	insignis	50	N
152	insignis	50	N
153	insignis	50	N
154	insignis	50	N
155	insignis	50	N
156	insignis	50	N
157	insignis	50	N
158	insignis	50	N
159	insignis	50	N
160	insignis	50	N
161	insignis	50	N
162	insignis	50	N
163	insignis	50	N
164	insignis	50	N
165	insignis	50	N
166	insignis	50	N
167	insignis	50	N
168	insignis	50	N
169	insignis	50	N
170	insignis	50	N
171	insignis	50	N
172	insignis	50	N
173	insignis	50	N
174	insignis	50	N
175	insignis	50	N
176	insignis	50	N
177	insignis	50	N
178	insignis	50	N
179	insignis	50	N
180	insignis	50	N
181	insignis	50	N
182	insignis	50	N
183	insignis	50	N
184	insignis	50	N
185	insignis	50	N
186	insignis	50	N
187	insignis	50	N
188	insignis	50	N
189	insignis	50	N
190	insignis	50	N
191	insignis	50	N
192	insignis	50	N
193	insignis	50	N
194	insignis	50	N
195	insignis	50	N
196	insignis	50	N
197	insignis	50	N
198	insignis	50	N
199	insignis	50	N
200	insignis	50	N
201	insignis	50	N
202	insignis	50	N
203	insignis	50	N
204	insignis	50	N
205	insignis	50	N
206	insignis	50	N
207	insignis	50	N
208	insignis	50	N
209	insignis	50	N
210	insignis	50	N
211	insignis	50	N
212	insignis	50	N
213	insignis	50	N
214	insignis	50	N
215	insignis	50	N
216	insignis	50	N
217	insignis	50	N
218	insignis	50	N
219	insignis	50	N
220	insignis	50	N
221	insignis	50	N
222	insignis	50	N
223	insignis	50	N
224	insignis	50	N
225	insignis	50	N
226	insignis	50	N
227	insignis	50	N
228	insignis	50	N
229	insignis	50	N
230	insignis	50	N
231	insignis	50	N
232	insignis	50	N
233	insignis	50	N
234	insignis	50	N
235	insignis	50	N
236	insignis	50	N
237	insignis	50	N
238	insignis	50	N
239	insignis	50	N
240	insignis	50	N
241	insignis	50	N
242	insignis	50	N
243	insignis	50	N
244	insignis	50	N
245	insignis	50	N
246	insignis	50	N
247	insignis	50	N
248	insignis	50	N
249	insignis	50	N
250	insignis	50	N
251	insignis	50	N
252	insignis	50	N
253	insignis	50	N
254	insignis	50	N
255	insignis	50	N
256	insignis	50	N
257	insignis	50	N
258	insignis	50	N
259	insignis	50	N
260	insignis	50	N
261	insignis	50	N
262	insignis	50	N
263	insignis	50	N
264	insignis	50	N
265	insignis	50	N
266	insignis	50	N
267	insignis	50	N
268	insignis	50	N
269	insignis	50	N
270	insignis	50	N
271	insignis	50	N
272	insignis	50	N
273	insignis	50	N
274	insignis	50	N
275	insignis	50	N
276	insignis	50	N
277	insignis	50	N
278	insignis	50	N
279	insignis	50	N
280	insignis	50	N
281	insignis	50	N
282	insignis	50	N
283	insignis	50	N
284	insignis	50	N
285	insignis	50	N
286	insignis	50	N
287	insignis	50	N
288	insignis	50	N
289	insignis	50	N
290	insignis	50	N
291	insignis	50	N
292	insignis	50	N
293	insignis	50	N
294	insignis	50	N
295	insignis	50	N
296	insignis	50	N
297	insignis	50	N
298	insignis	50	N
299	insignis	50	N
300	insignis	50	N
301	insignis	50	N
302	insignis	50	N
303	insignis	50	N
304	insignis	50	N
305	insignis	50	N
306	insignis	50	N
307	insignis	50	N
308	insignis	50	N
309	insignis	50	N
310	insignis	50	N
311	insignis	50	N
312	insignis	50	N
313	insignis	50	N
314	insignis	50	N
315	insignis	50	N
316	insignis	50	N
317	insignis	50	N
318	insignis	50	N
319	insignis	50	N
320	insignis	50	N
321	insignis	50	N
322	insignis	50	N
323	insignis	50	N
324	insignis	50	N
325	insignis	50	N
326	insignis	50	N
327	insignis	50	N
328	insignis	50	N
329	insignis	50	N
330	insignis	50	N
331	insignis	50	N
332	insignis	50	N
333	insignis	50	N
334	insignis	50	N
335	insignis	50	N
336	insignis	50	N
337	insignis	50	N
338	insignis	50	N
339	insignis	50	N
340	insignis	50	N
341	insignis	50	N
342	insignis	50	N
343	insignis	50	N
344	insignis	50	N
345	insignis	50	N
346	insignis	50	N
347	insignis	50	N
348	insignis	50	N
349	insignis	50	N
350	insignis	50	N
351	insignis	50	N
352	insignis	50	N
353	insignis	50	N
354	insignis	50	N
355	insignis	50	N
356	insignis	50	N
